# Supplementary material for: Structure and Activity of a Selective Antibiofilm Peptide SK-24 Derived from the NMR Structure of Human Cathelicidin LL-37
Source: Pharmaceuticals (Basel). 2021 Nov 30;14(12):1245. doi: 10.3390/ph14121245 (PMC8703873; doi:10.3390/ph14121245)
Supplement: Supplementary file 1 [file pharmaceuticals-14-01245-s001.zip]

Archive with 1 entries (1 files):
- pharmaceuticals-1425343-supplementary.pdf
